# Supplementary material for: Systematic Review and Modelling of Age-Dependent Prevalence of Toxoplasma gondii in Livestock, Wildlife and Felids in Europe
Source: Pathogens. 2023 Jan 6;12(1):97. doi: 10.3390/pathogens12010097 (PMC9865579; doi:10.3390/pathogens12010097)
Supplement: Supplementary file 1 [file pathogens-12-00097-s001.zip]

Archive with 8 entries (8 files):
- Animal prevalence model.zip
- Data extraction template.xlsx
- df_prevalence_direct_qmra.RData
- df_prevalence_qmra.RData
- Model input data.zip
- Reporting template.xlsx
- Suplementary figures.pdf
- Supplementary tables.pdf
