# Supplementary material for: Systematic Review and Modelling of Age-Dependent Prevalence of Toxoplasma gondii in Livestock, Wildlife and Felids in Europe
Source: Pathogens. 2023 Jan 6;12(1):97. doi: 10.3390/pathogens12010097 (PMC9865579; doi:10.3390/pathogens12010097)
Supplement: Supplementary file 1 [file pathogens-12-00097-s001.zip › Data extraction template.xlsx]

## Sheet: Data extraction
Publication information			Data quality assessment		Sampling information										Processing information			Results							Final data quality assessment		Comments
Publication name	Authors	Publication identifier (PMID, DOI, etc.)	Exclude article (YES/NO) - after screening	Reason for exclusion	Country	Representativeness within the country	Animal species	Age or age group of the animals reported in the study	Sample type	Pathogen of interest	Start of sample collection (Year)	End of sample collection (Year)	Number of individual farms/herds	Total number of animals (N)	Test type	Test trade name (if commercial test)	Cut-off value used	Prevalence - raw (if mentioned by authors)	Prevalence - adjusted (if mentioned by authors)	Total number of positive animals (n)	Total number of animals kept exclusively indoors	Total number of positive animals kept exclusively indoors	Total number of animals with outdoor access	Total number of positive animals with outdoor access	Exclude article (YES/NO) - after data extraction	Reason for an exclusion - detailed	Other comments, in particular anything that could affect the interpretation of the prevalence
Example 123	Example et al.	https://doi.org/12.1234/abc.12345	NO		France	Representative at a country level	Pig	5 months	Blood, serum, plasma	Toxoplasma gondii	2000	2005	100	1000	MAT	in house	1:6	0.05	0.053	50	1000	50	0	0	NO		reported seroprevalence was adjusted for test Se and Sp

## Sheet: Data for drop-down lists
Exclude article (YES/NO)	Country	Region within the country	Species	Years	Sample type	Test type
YES	Albania	Local, regional	Buffalo	1900	Blood, serum, plasma	Cat bioassay
NO	Andorra	Representative at a country level	Cat (Felis catus)	1901	Stool	ELISA
	Austria	Other, please specify	Cattle	1902	Meat juice	Histopathology
	Belarus		Chicken	1903	Milk	IFAT
	Belgium		Columbidae - other	1904	Muscle	Imunohistochemistry
	Bosna and Herzegovina		Deer	1905	Organ	Latex agglutination test
	Bulgaria		Donkey	1906	Saliva	MAT
	Croatia		Duck	1907	Semen	Mouse bioassay
	Cyprus		Goat	1908	Pleural fluids	PCR
	Czechia		Goose	1909	Cardiac fluids	Other, please specify
	Denmark		Guineafowl	1910	Other, please specify	Direct agglutination test
	Estonia		Hare	1911
	Finland		Horse	1912
	France		Leporidae - other rabbit, hare	1913
	Germany		Lynx	1914
	Greece		Mallard (Anas platyrhynchos)	1915
	Hungary		Moose	1916
	Iceland		Mouflon	1917
	Ireland		Mule	1918
	Italy		Partridge	1919
	Kosovo		Perdicinae - other than listed	1920
	Latvia		Pheasant (Phasianus colchicus)	1921
	Lichtenstein		Pig	1922
	Lithuania		Pigeon	1923
	Luxembourg		Ptarmigan (Lagopus)	1924
	Malta		Quail	1925
	Moldova		Rabbit	1926
	the Netherlands		Reindeer	1927
	North Macedonia		Sheep	1928
	Norway		Turkey	1929
	Poland		Wild boar	1930
	Portugal		Wild cat (Felis silvestris)	1931
	Romania		Other, please specify	1932
	San Marino			1933
	Serbia			1934
	Slovenia			1935
	Slovakia			1936
	Spain			1937
	Sweden			1938
	Switzerland			1939
	Ukraine			1940
	the United Kingdom			1941
	Other, please specify			1942
				1943
				1944
				1945
				1946
				1947
				1948
				1949
				1950
				1951
				1952
				1953
				1954
				1955
				1956
				1957
				1958
				1959
				1960
				1961
				1962
				1963
				1964
				1965
				1966
				1967
				1968
				1969
				1970
				1971
				1972
				1973
				1974
				1975
				1976
				1977
				1978
				1979
				1980
				1981
				1982
				1983
				1984
				1985
				1986
				1987
				1988
				1989
				1990
				1991
				1992
				1993
				1994
				1995
				1996
				1997
				1998
				1999
				2000
				2001
				2002
				2003
				2004
				2005
				2006
				2007
				2008
				2009
				2010
				2011
				2012
				2013
				2014
				2015
				2016
				2017
				2018
				2019
				2020
				2021
				2022
				2023
				2024
				2025
				2026
				2027
				2028
				2029
				2030
				2031
				2032
				2033
				2034
				2035
				2036
				2037
				2038
				2039
				2040
				2041
				2042
				2043
				2044
				2045
				2046
				2047
				2048
				2049
				2050
				Not specified
