# Supplementary material for: Systematic Review and Modelling of Age-Dependent Prevalence of Toxoplasma gondii in Livestock, Wildlife and Felids in Europe
Source: Pathogens. 2023 Jan 6;12(1):97. doi: 10.3390/pathogens12010097 (PMC9865579; doi:10.3390/pathogens12010097)
Supplement: Supplementary file 1 [file pathogens-12-00097-s001.zip › Reporting template.xlsx]

## Sheet: Data extraction
Sampling information								Testing/Sample processing							Result reporting
Animal ID	Country	Region within the country	Species	Age of the animal at sampling	Date of sample collection	Sample type	Sample storage (before processing)	Sample volume/weight tested	Sample dilution/sample portion used	Pathogen of detection	Test type	Test trade name (if commercial test) or test reference in a publication	Test sensitivity	Test specificity	Test result value (titre, OD value, Cq value, etc.)	Number of sample multiplicates (duplicate, triplicate, etc.)	Positive control result (quantitative if possible)	Negative control result (quantitative if possible)	Remarks, additional information, important comments
Example ABC123	France	Normandy	Pig	5 months	2000-01-01	Blood, serum, plasma	freezer, -20°C	80 µg	1:4	Toxoplasma gondii	PCR	https://doi.org/12.1234/abc.12345	0.97	0.98	29.67	3	21.52	negative	10 µL out of 50 µL of DNA extracted was used in the qPCR, animal tested also by ELISA

## Sheet: Data for drop-down lists
Country	Species	Sample type	Test type
Albania	Buffalo	Blood, serum, plasma	Cat bioassay
Andorra	Cat (Felis catus)	Stool	ELISA
Austria	Cattle	Meat juice	Histopathology
Belarus	Chicken	Milk	IFAT
Belgium	Columbidae - other	Muscle	Imunohistochemistry
Bosna and Herzegovina	Deer	Organ	Latex agglutination test
Bulgaria	Donkey	Saliva	Modified agglutination test
Croatia	Duck	Semen	Mouse bioassay
Cyprus	Goat	Cardiac fluids	PCR
Czechia	Goose	Pleural fluids	Direct agglutination test
Denmark	Guineafowl	Other, please specify	Other, please specify
Estonia	Hare
Finland	Horse
France	Leporidae - other rabbit, hare
Germany	Lynx
Greece	Mallard (Anas platyrhynchos)
Hungary	Moose
Iceland	Mouflon
Ireland	Mule
Italy	Partridge
Kosovo	Perdicinae - other than listed
Latvia	Pheasant (Phasianus colchicus)
Lichtenstein	Pig
Lithuania	Pigeon
Luxembourg	Ptarmigan (Lagopus)
Malta	Quail
Moldova	Rabbit
the Netherlands	Reindeer
North Macedonia	Sheep
Norway	Turkey
Poland	Wild boar
Portugal	Wild cat (Felis silvestris)
Romania	Other, please specify
San Marino
Serbia
Slovenia
Slovakia
Spain
Sweden
Switzerland
Ukraine
the United Kingdom
Other, please specify
